# Supplementary material for: Increases in the soil ammonia oxidizing phylotypes and their rechange due to long-term irrigation with wastewater
Source: PLoS One. 2024 Apr 11;19(4):e0299518. doi: 10.1371/journal.pone.0299518 (PMC11008854; doi:10.1371/journal.pone.0299518)
Supplement: S2 File — (XLSX) [file pone.0299518.s002.xlsx]

## Sheet: Supporting Information file 2
Increases in the soil ammonia oxidizing phylotypes and their rechange due to long-term irrigation with wastewater.
Supporting information file with the accession numbers of the raw sequence data
accession	BioProject	Status	biosample_accession	sample_name	library_ID	title	library_strategy	library_source	library_selection	library_layout	platform	instrument_model	design_description	filetype	filename	filename2
SRR19579988	PRJNA847174	Released	SAMN28921204	Chronosequence.000yrs	Mez.000.16S	16S rRNA bacteria/archaea from soil	AMPLICON	METAGENOMIC	PCR	paired	ILLUMINA	Illumina MiSeq	mgDNA extraction with DNeasy PowerSoil Kit, PCR with primers 515f/806R, paired-end sequencing with IlluminaMiSeq	fastq	6582-P1-T0-MS515F_R1.fastq	6582-P1-T0-MS515F_R2.fastq
SRR19579987	PRJNA847174	Released	SAMN28921204	Chronosequence.000yrs	Mez.000.amoA.AOA.P1	amoA gene from ammonia oxidizing archaea from soil	AMPLICON	METAGENOMIC	PCR	single	ILLUMINA	Illumina MiSeq	mgDNA extraction with DNeasy PowerSoil Kit, PCR with primers Arch-amoAF/Arch-amoAR, single-end sequencing with IlluminaMiSeq	fastq	1A_S10_L001_R1_001.fastq.gz
SRR19579976	PRJNA847174	Released	SAMN28921204	Chronosequence.000yrs	Mez.000.amoA.AOA.P2	amoA gene from ammonia oxidizing archaea from soil	AMPLICON	METAGENOMIC	PCR	single	ILLUMINA	Illumina MiSeq	mgDNA extraction with DNeasy PowerSoil Kit, PCR with primers Arch-amoAF/Arch-amoAR, single-end sequencing with IlluminaMiSeq	fastq	2A_S11_L001_R1_001.fastq.gz
SRR19579967	PRJNA847174	Released	SAMN28921204	Chronosequence.000yrs	Mez.000.amoA.AOA.P3	amoA gene from ammonia oxidizing archaea from soil	AMPLICON	METAGENOMIC	PCR	single	ILLUMINA	Illumina MiSeq	mgDNA extraction with DNeasy PowerSoil Kit, PCR with primers Arch-amoAF/Arch-amoAR, single-end sequencing with IlluminaMiSeq	fastq	3A_S12_L001_R1_001.fastq.gz
SRR19579966	PRJNA847174	Released	SAMN28921204	Chronosequence.000yrs	Mez.000.amoA.AOB.P1	amoA gene from ammonia oxidizing bacteria from soil	AMPLICON	METAGENOMIC	PCR	single	ILLUMINA	Illumina MiSeq	mgDNA extraction with DNeasy PowerSoil Kit, PCR with primers amoA-1F/amoA-2R, paired-end sequencing with IlluminaMiSeq	fastq	1B_S22_L001_R1_001.fastq.gz
SRR19579965	PRJNA847174	Released	SAMN28921204	Chronosequence.000yrs	Mez.000.amoA.AOB.P2	amoA gene from ammonia oxidizing bacteria from soil	AMPLICON	METAGENOMIC	PCR	single	ILLUMINA	Illumina MiSeq	mgDNA extraction with DNeasy PowerSoil Kit, PCR with primers amoA-1F/amoA-2R, paired-end sequencing with IlluminaMiSeq	fastq	2B_S23_L001_R1_001.fastq.gz
SRR19579964	PRJNA847174	Released	SAMN28921204	Chronosequence.000yrs	Mez.000.amoA.AOB.P3	amoA gene from ammonia oxidizing bacteria from soil	AMPLICON	METAGENOMIC	PCR	single	ILLUMINA	Illumina MiSeq	mgDNA extraction with DNeasy PowerSoil Kit, PCR with primers amoA-1F/amoA-2R, paired-end sequencing with IlluminaMiSeq	fastq	3B_S24_L001_R1_001.fastq.gz
SRR19579963	PRJNA847174	Released	SAMN28921205	Chronosequence.025yrs	Mez.025.16S	16S rRNA bacteria/archaea from soil	AMPLICON	METAGENOMIC	PCR	paired	ILLUMINA	Illumina MiSeq	mgDNA extraction with DNeasy PowerSoil Kit, PCR with primers 515f/806R, paired-end sequencing with IlluminaMiSeq	fastq	6582-P1-T25-MS515F_R1.fastq	6582-P1-T25-MS515F_R2.fastq
SRR19579962	PRJNA847174	Released	SAMN28921205	Chronosequence.025yrs	Mez.025.amoA.AOA.P1	amoA gene from ammonia oxidizing archaea from soil	AMPLICON	METAGENOMIC	PCR	single	ILLUMINA	Illumina MiSeq	mgDNA extraction with DNeasy PowerSoil Kit, PCR with primers Arch-amoAF/Arch-amoAR, single-end sequencing with IlluminaMiSeq	fastq	4A_S13_L001_R1_001.fastq.gz
SRR19579961	PRJNA847174	Released	SAMN28921205	Chronosequence.025yrs	Mez.025.amoA.AOA.P2	amoA gene from ammonia oxidizing archaea from soil	AMPLICON	METAGENOMIC	PCR	single	ILLUMINA	Illumina MiSeq	mgDNA extraction with DNeasy PowerSoil Kit, PCR with primers Arch-amoAF/Arch-amoAR, single-end sequencing with IlluminaMiSeq	fastq	5A_S14_L001_R1_001.fastq.gz
SRR19579986	PRJNA847174	Released	SAMN28921205	Chronosequence.025yrs	Mez.025.amoA.AOA.P3	amoA gene from ammonia oxidizing archaea from soil	AMPLICON	METAGENOMIC	PCR	single	ILLUMINA	Illumina MiSeq	mgDNA extraction with DNeasy PowerSoil Kit, PCR with primers Arch-amoAF/Arch-amoAR, single-end sequencing with IlluminaMiSeq	fastq	6A_S15_L001_R1_001.fastq.gz
SRR19579985	PRJNA847174	Released	SAMN28921205	Chronosequence.025yrs	Mez.025.amoA.AOB.P1	amoA gene from ammonia oxidizing bacteria from soil	AMPLICON	METAGENOMIC	PCR	single	ILLUMINA	Illumina MiSeq	mgDNA extraction with DNeasy PowerSoil Kit, PCR with primers amoA-1F/amoA-2R, paired-end sequencing with IlluminaMiSeq	fastq	4B_S25_L001_R1_001.fastq.gz
SRR19579984	PRJNA847174	Released	SAMN28921205	Chronosequence.025yrs	Mez.025.amoA.AOB.P2	amoA gene from ammonia oxidizing bacteria from soil	AMPLICON	METAGENOMIC	PCR	single	ILLUMINA	Illumina MiSeq	mgDNA extraction with DNeasy PowerSoil Kit, PCR with primers amoA-1F/amoA-2R, paired-end sequencing with IlluminaMiSeq	fastq	5B_S26_L001_R1_001.fastq.gz
SRR19579983	PRJNA847174	Released	SAMN28921205	Chronosequence.025yrs	Mez.025.amoA.AOB.P3	amoA gene from ammonia oxidizing bacteria from soil	AMPLICON	METAGENOMIC	PCR	single	ILLUMINA	Illumina MiSeq	mgDNA extraction with DNeasy PowerSoil Kit, PCR with primers amoA-1F/amoA-2R, paired-end sequencing with IlluminaMiSeq	fastq	6B_S27_L001_R1_001.fastq.gz
SRR19579982	PRJNA847174	Released	SAMN28921206	Chronosequence.050yrs	Mez.050.16S	16S rRNA bacteria/archaea from soil	AMPLICON	METAGENOMIC	PCR	paired	ILLUMINA	Illumina MiSeq	mgDNA extraction with DNeasy PowerSoil Kit, PCR with primers 515f/806R, paired-end sequencing with IlluminaMiSeq	fastq	6582-P1-T50-MS515F_R1.fastq	6582-P1-T50-MS515F_R2.fastq
SRR19579981	PRJNA847174	Released	SAMN28921206	Chronosequence.050yrs	Mez.050.amoA.AOA.P1	amoA gene from ammonia oxidizing archaea from soil	AMPLICON	METAGENOMIC	PCR	single	ILLUMINA	Illumina MiSeq	mgDNA extraction with DNeasy PowerSoil Kit, PCR with primers Arch-amoAF/Arch-amoAR, single-end sequencing with IlluminaMiSeq	fastq	7A_S16_L001_R1_001.fastq.gz
SRR19579980	PRJNA847174	Released	SAMN28921206	Chronosequence.050yrs	Mez.050.amoA.AOA.P2	amoA gene from ammonia oxidizing archaea from soil	AMPLICON	METAGENOMIC	PCR	single	ILLUMINA	Illumina MiSeq	mgDNA extraction with DNeasy PowerSoil Kit, PCR with primers Arch-amoAF/Arch-amoAR, single-end sequencing with IlluminaMiSeq	fastq	8A_S17_L001_R1_001.fastq.gz
SRR19579979	PRJNA847174	Released	SAMN28921206	Chronosequence.050yrs	Mez.050.amoA.AOA.P3	amoA gene from ammonia oxidizing archaea from soil	AMPLICON	METAGENOMIC	PCR	single	ILLUMINA	Illumina MiSeq	mgDNA extraction with DNeasy PowerSoil Kit, PCR with primers Arch-amoAF/Arch-amoAR, single-end sequencing with IlluminaMiSeq	fastq	9A_S18_L001_R1_001.fastq.gz
SRR19579978	PRJNA847174	Released	SAMN28921206	Chronosequence.050yrs	Mez.050.amoA.AOB.P1	amoA gene from ammonia oxidizing bacteria from soil	AMPLICON	METAGENOMIC	PCR	single	ILLUMINA	Illumina MiSeq	mgDNA extraction with DNeasy PowerSoil Kit, PCR with primers amoA-1F/amoA-2R, paired-end sequencing with IlluminaMiSeq	fastq	7B_S28_L001_R1_001.fastq.gz
SRR19579977	PRJNA847174	Released	SAMN28921206	Chronosequence.050yrs	Mez.050.amoA.AOB.P2	amoA gene from ammonia oxidizing bacteria from soil	AMPLICON	METAGENOMIC	PCR	single	ILLUMINA	Illumina MiSeq	mgDNA extraction with DNeasy PowerSoil Kit, PCR with primers amoA-1F/amoA-2R, paired-end sequencing with IlluminaMiSeq	fastq	8B_S29_L001_R1_001.fastq.gz
SRR19579975	PRJNA847174	Released	SAMN28921206	Chronosequence.050yrs	Mez.050.amoA.AOB.P3	amoA gene from ammonia oxidizing bacteria from soil	AMPLICON	METAGENOMIC	PCR	single	ILLUMINA	Illumina MiSeq	mgDNA extraction with DNeasy PowerSoil Kit, PCR with primers amoA-1F/amoA-2R, paired-end sequencing with IlluminaMiSeq	fastq	9B_S30_L001_R1_001.fastq.gz
SRR19579974	PRJNA847174	Released	SAMN28921207	Chronosequence.100yrs	Mez.100.16S	16S rRNA bacteria/archaea from soil	AMPLICON	METAGENOMIC	PCR	paired	ILLUMINA	Illumina MiSeq	mgDNA extraction with DNeasy PowerSoil Kit, PCR with primers 515f/806R, paired-end sequencing with IlluminaMiSeq	fastq	6582-P1-T100-MS515F_R1.fastq	6582-P1-T100-MS515F_R2.fastq
SRR19579973	PRJNA847174	Released	SAMN28921207	Chronosequence.100yrs	Mez.100.amoA.AOA.P1	amoA gene from ammonia oxidizing archaea from soil	AMPLICON	METAGENOMIC	PCR	single	ILLUMINA	Illumina MiSeq	mgDNA extraction with DNeasy PowerSoil Kit, PCR with primers Arch-amoAF/Arch-amoAR, single-end sequencing with IlluminaMiSeq	fastq	10A_S19_L001_R1_001.fastq.gz
SRR19579972	PRJNA847174	Released	SAMN28921207	Chronosequence.100yrs	Mez.100.amoA.AOA.P2	amoA gene from ammonia oxidizing archaea from soil	AMPLICON	METAGENOMIC	PCR	single	ILLUMINA	Illumina MiSeq	mgDNA extraction with DNeasy PowerSoil Kit, PCR with primers Arch-amoAF/Arch-amoAR, single-end sequencing with IlluminaMiSeq	fastq	11A_S20_L001_R1_001.fastq.gz
SRR19579971	PRJNA847174	Released	SAMN28921207	Chronosequence.100yrs	Mez.100.amoA.AOA.P3	amoA gene from ammonia oxidizing archaea from soil	AMPLICON	METAGENOMIC	PCR	single	ILLUMINA	Illumina MiSeq	mgDNA extraction with DNeasy PowerSoil Kit, PCR with primers Arch-amoAF/Arch-amoAR, single-end sequencing with IlluminaMiSeq	fastq	12A_S21_L001_R1_001.fastq.gz
SRR19579970	PRJNA847174	Released	SAMN28921207	Chronosequence.100yrs	Mez.100.amoA.AOB.P1	amoA gene from ammonia oxidizing bacteria from soil	AMPLICON	METAGENOMIC	PCR	single	ILLUMINA	Illumina MiSeq	mgDNA extraction with DNeasy PowerSoil Kit, PCR with primers amoA-1F/amoA-2R, paired-end sequencing with IlluminaMiSeq	fastq	10B_S31_L001_R1_001.fastq.gz
SRR19579969	PRJNA847174	Released	SAMN28921207	Chronosequence.100yrs	Mez.100.amoA.AOB.P2	amoA gene from ammonia oxidizing bacteria from soil	AMPLICON	METAGENOMIC	PCR	single	ILLUMINA	Illumina MiSeq	mgDNA extraction with DNeasy PowerSoil Kit, PCR with primers amoA-1F/amoA-2R, paired-end sequencing with IlluminaMiSeq	fastq	11B_S32_L001_R1_001.fastq.gz
SRR19579968	PRJNA847174	Released	SAMN28921207	Chronosequence.100yrs	Mez.100.amoA.AOB.P3	amoA gene from ammonia oxidizing bacteria from soil	AMPLICON	METAGENOMIC	PCR	single	ILLUMINA	Illumina MiSeq	mgDNA extraction with DNeasy PowerSoil Kit, PCR with primers amoA-1F/amoA-2R, paired-end sequencing with IlluminaMiSeq	fastq	12B_S33_L001_R1_001.fastq.gz
